# Supplementary material for: Protocol for simultaneous profiling of transcription start sites and full-length transcripts from low-input samples using Smart-seq+5′
Source: STAR Protoc. 2026 May 26;7(2):104583. doi: 10.1016/j.xpro.2026.104583 (PMC13234734; doi:10.1016/j.xpro.2026.104583)
Supplement: Table S1. Table containing custom oligo sequences suggested for use in the Smart-seq+5' protocol [file mmc1.xlsx]

## Sheet: Final_oligos
NAME	i7 index (in adapter)	i7 index (sample sheet)	Tailed P7	Standard P7	i5 index (in adapter)	i5 index (sample sheet, forward orientation)	i5 index (sample sheet, reverse complement)	Standard P5
SmartSeq5NexteraUDI_1	ACGATCAG	CTGATCGT	CAAGCAGAAGACGGCATACGAGATACGATCAGGTCTCGTGGGCTCGGAGATGTGTATAAGAGACAGAAGCAGTGGTATCAACGC*A*G	CAAGCAGAAGACGGCATACGAGATACGATCAGGTCTCGTGGGCTC*G*G	ATATGCGC	ATATGCGC	GCGCATAT	AATGATACGGCGACCACCGAGATCTACACATATGCGCTCGTCGGCAGCG*T*C
SmartSeq5NexteraUDI_2	TCGAGAGT	ACTCTCGA	CAAGCAGAAGACGGCATACGAGATTCGAGAGTGTCTCGTGGGCTCGGAGATGTGTATAAGAGACAGAAGCAGTGGTATCAACGC*A*G	CAAGCAGAAGACGGCATACGAGATTCGAGAGTGTCTCGTGGGCTC*G*G	TGGTACAG	TGGTACAG	CTGTACCA	AATGATACGGCGACCACCGAGATCTACACTGGTACAGTCGTCGGCAGCG*T*C
SmartSeq5NexteraUDI_3	CTAGCTCA	TGAGCTAG	CAAGCAGAAGACGGCATACGAGATCTAGCTCAGTCTCGTGGGCTCGGAGATGTGTATAAGAGACAGAAGCAGTGGTATCAACGC*A*G	CAAGCAGAAGACGGCATACGAGATCTAGCTCAGTCTCGTGGGCTC*G*G	AACCGTTC	AACCGTTC	GAACGGTT	AATGATACGGCGACCACCGAGATCTACACAACCGTTCTCGTCGGCAGCG*T*C
SmartSeq5NexteraUDI_4	ATCGTCTC	GAGACGAT	CAAGCAGAAGACGGCATACGAGATATCGTCTCGTCTCGTGGGCTCGGAGATGTGTATAAGAGACAGAAGCAGTGGTATCAACGC*A*G	CAAGCAGAAGACGGCATACGAGATATCGTCTCGTCTCGTGGGCTC*G*G	TAACCGGT	TAACCGGT	ACCGGTTA	AATGATACGGCGACCACCGAGATCTACACTAACCGGTTCGTCGGCAGCG*T*C
SmartSeq5NexteraUDI_5	TCGACAAG	CTTGTCGA	CAAGCAGAAGACGGCATACGAGATTCGACAAGGTCTCGTGGGCTCGGAGATGTGTATAAGAGACAGAAGCAGTGGTATCAACGC*A*G	CAAGCAGAAGACGGCATACGAGATTCGACAAGGTCTCGTGGGCTC*G*G	GAACATCG	GAACATCG	CGATGTTC	AATGATACGGCGACCACCGAGATCTACACGAACATCGTCGTCGGCAGCG*T*C
SmartSeq5NexteraUDI_6	CCTTGGAA	TTCCAAGG	CAAGCAGAAGACGGCATACGAGATCCTTGGAAGTCTCGTGGGCTCGGAGATGTGTATAAGAGACAGAAGCAGTGGTATCAACGC*A*G	CAAGCAGAAGACGGCATACGAGATCCTTGGAAGTCTCGTGGGCTC*G*G	CCTTGTAG	CCTTGTAG	CTACAAGG	AATGATACGGCGACCACCGAGATCTACACCCTTGTAGTCGTCGGCAGCG*T*C
SmartSeq5NexteraUDI_7	ATCATGCG	CGCATGAT	CAAGCAGAAGACGGCATACGAGATATCATGCGGTCTCGTGGGCTCGGAGATGTGTATAAGAGACAGAAGCAGTGGTATCAACGC*A*G	CAAGCAGAAGACGGCATACGAGATATCATGCGGTCTCGTGGGCTC*G*G	TCAGGCTT	TCAGGCTT	AAGCCTGA	AATGATACGGCGACCACCGAGATCTACACTCAGGCTTTCGTCGGCAGCG*T*C
SmartSeq5NexteraUDI_8	TGTTCCGT	ACGGAACA	CAAGCAGAAGACGGCATACGAGATTGTTCCGTGTCTCGTGGGCTCGGAGATGTGTATAAGAGACAGAAGCAGTGGTATCAACGC*A*G	CAAGCAGAAGACGGCATACGAGATTGTTCCGTGTCTCGTGGGCTC*G*G	GTTCTCGT	GTTCTCGT	ACGAGAAC	AATGATACGGCGACCACCGAGATCTACACGTTCTCGTTCGTCGGCAGCG*T*C
SmartSeq5NexteraUDI_9	ATTAGCCG	CGGCTAAT	CAAGCAGAAGACGGCATACGAGATATTAGCCGGTCTCGTGGGCTCGGAGATGTGTATAAGAGACAGAAGCAGTGGTATCAACGC*A*G	CAAGCAGAAGACGGCATACGAGATATTAGCCGGTCTCGTGGGCTC*G*G	AGAACGAG	AGAACGAG	CTCGTTCT	AATGATACGGCGACCACCGAGATCTACACAGAACGAGTCGTCGGCAGCG*T*C
SmartSeq5NexteraUDI_10	CGATCGAT	ATCGATCG	CAAGCAGAAGACGGCATACGAGATCGATCGATGTCTCGTGGGCTCGGAGATGTGTATAAGAGACAGAAGCAGTGGTATCAACGC*A*G	CAAGCAGAAGACGGCATACGAGATCGATCGATGTCTCGTGGGCTC*G*G	TGCTTCCA	TGCTTCCA	TGGAAGCA	AATGATACGGCGACCACCGAGATCTACACTGCTTCCATCGTCGGCAGCG*T*C
SmartSeq5NexteraUDI_11	GATCTTGC	GCAAGATC	CAAGCAGAAGACGGCATACGAGATGATCTTGCGTCTCGTGGGCTCGGAGATGTGTATAAGAGACAGAAGCAGTGGTATCAACGC*A*G	CAAGCAGAAGACGGCATACGAGATGATCTTGCGTCTCGTGGGCTC*G*G	CTTCGACT	CTTCGACT	AGTCGAAG	AATGATACGGCGACCACCGAGATCTACACCTTCGACTTCGTCGGCAGCG*T*C
SmartSeq5NexteraUDI_12	AGGATAGC	GCTATCCT	CAAGCAGAAGACGGCATACGAGATAGGATAGCGTCTCGTGGGCTCGGAGATGTGTATAAGAGACAGAAGCAGTGGTATCAACGC*A*G	CAAGCAGAAGACGGCATACGAGATAGGATAGCGTCTCGTGGGCTC*G*G	CACCTGTT	CACCTGTT	AACAGGTG	AATGATACGGCGACCACCGAGATCTACACCACCTGTTTCGTCGGCAGCG*T*C
SmartSeq5NexteraUDI_13	GTAGCGTA	TACGCTAC	CAAGCAGAAGACGGCATACGAGATGTAGCGTAGTCTCGTGGGCTCGGAGATGTGTATAAGAGACAGAAGCAGTGGTATCAACGC*A*G	CAAGCAGAAGACGGCATACGAGATGTAGCGTAGTCTCGTGGGCTC*G*G	ATCACACG	ATCACACG	CGTGTGAT	AATGATACGGCGACCACCGAGATCTACACATCACACGTCGTCGGCAGCG*T*C
SmartSeq5NexteraUDI_14	AGAGTCCA	TGGACTCT	CAAGCAGAAGACGGCATACGAGATAGAGTCCAGTCTCGTGGGCTCGGAGATGTGTATAAGAGACAGAAGCAGTGGTATCAACGC*A*G	CAAGCAGAAGACGGCATACGAGATAGAGTCCAGTCTCGTGGGCTC*G*G	CCGTAAGA	CCGTAAGA	TCTTACGG	AATGATACGGCGACCACCGAGATCTACACCCGTAAGATCGTCGGCAGCG*T*C
SmartSeq5NexteraUDI_15	GCTACTCT	AGAGTAGC	CAAGCAGAAGACGGCATACGAGATGCTACTCTGTCTCGTGGGCTCGGAGATGTGTATAAGAGACAGAAGCAGTGGTATCAACGC*A*G	CAAGCAGAAGACGGCATACGAGATGCTACTCTGTCTCGTGGGCTC*G*G	TACGCCTT	TACGCCTT	AAGGCGTA	AATGATACGGCGACCACCGAGATCTACACTACGCCTTTCGTCGGCAGCG*T*C
SmartSeq5NexteraUDI_16	CTCTGGAT	ATCCAGAG	CAAGCAGAAGACGGCATACGAGATCTCTGGATGTCTCGTGGGCTCGGAGATGTGTATAAGAGACAGAAGCAGTGGTATCAACGC*A*G	CAAGCAGAAGACGGCATACGAGATCTCTGGATGTCTCGTGGGCTC*G*G	CGACGTTA	CGACGTTA	TAACGTCG	AATGATACGGCGACCACCGAGATCTACACCGACGTTATCGTCGGCAGCG*T*C
SmartSeq5NexteraUDI_17	AGATCGTC	GACGATCT	CAAGCAGAAGACGGCATACGAGATAGATCGTCGTCTCGTGGGCTCGGAGATGTGTATAAGAGACAGAAGCAGTGGTATCAACGC*A*G	CAAGCAGAAGACGGCATACGAGATAGATCGTCGTCTCGTGGGCTC*G*G	ATGCACGA	ATGCACGA	TCGTGCAT	AATGATACGGCGACCACCGAGATCTACACATGCACGATCGTCGGCAGCG*T*C
SmartSeq5NexteraUDI_18	GCTCAGTT	AACTGAGC	CAAGCAGAAGACGGCATACGAGATGCTCAGTTGTCTCGTGGGCTCGGAGATGTGTATAAGAGACAGAAGCAGTGGTATCAACGC*A*G	CAAGCAGAAGACGGCATACGAGATGCTCAGTTGTCTCGTGGGCTC*G*G	CCTGATTG	CCTGATTG	CAATCAGG	AATGATACGGCGACCACCGAGATCTACACCCTGATTGTCGTCGGCAGCG*T*C
SmartSeq5NexteraUDI_19	GTCCTAAG	CTTAGGAC	CAAGCAGAAGACGGCATACGAGATGTCCTAAGGTCTCGTGGGCTCGGAGATGTGTATAAGAGACAGAAGCAGTGGTATCAACGC*A*G	CAAGCAGAAGACGGCATACGAGATGTCCTAAGGTCTCGTGGGCTC*G*G	GTAGGAGT	GTAGGAGT	ACTCCTAC	AATGATACGGCGACCACCGAGATCTACACGTAGGAGTTCGTCGGCAGCG*T*C
SmartSeq5NexteraUDI_20	TATGGCAC	GTGCCATA	CAAGCAGAAGACGGCATACGAGATTATGGCACGTCTCGTGGGCTCGGAGATGTGTATAAGAGACAGAAGCAGTGGTATCAACGC*A*G	CAAGCAGAAGACGGCATACGAGATTATGGCACGTCTCGTGGGCTC*G*G	ACTAGGAG	ACTAGGAG	CTCCTAGT	AATGATACGGCGACCACCGAGATCTACACACTAGGAGTCGTCGGCAGCG*T*C
SmartSeq5NexteraUDI_21	TCGGATTC	GAATCCGA	CAAGCAGAAGACGGCATACGAGATTCGGATTCGTCTCGTGGGCTCGGAGATGTGTATAAGAGACAGAAGCAGTGGTATCAACGC*A*G	CAAGCAGAAGACGGCATACGAGATTCGGATTCGTCTCGTGGGCTC*G*G	CACTAGCT	CACTAGCT	AGCTAGTG	AATGATACGGCGACCACCGAGATCTACACCACTAGCTTCGTCGGCAGCG*T*C
SmartSeq5NexteraUDI_22	AACAGCGA	TCGCTGTT	CAAGCAGAAGACGGCATACGAGATAACAGCGAGTCTCGTGGGCTCGGAGATGTGTATAAGAGACAGAAGCAGTGGTATCAACGC*A*G	CAAGCAGAAGACGGCATACGAGATAACAGCGAGTCTCGTGGGCTC*G*G	ACGACTTG	ACGACTTG	CAAGTCGT	AATGATACGGCGACCACCGAGATCTACACACGACTTGTCGTCGGCAGCG*T*C
SmartSeq5NexteraUDI_23	CCAACGAA	TTCGTTGG	CAAGCAGAAGACGGCATACGAGATCCAACGAAGTCTCGTGGGCTCGGAGATGTGTATAAGAGACAGAAGCAGTGGTATCAACGC*A*G	CAAGCAGAAGACGGCATACGAGATCCAACGAAGTCTCGTGGGCTC*G*G	CGTGTGTA	CGTGTGTA	TACACACG	AATGATACGGCGACCACCGAGATCTACACCGTGTGTATCGTCGGCAGCG*T*C
SmartSeq5NexteraUDI_24	CAGTGCTT	AAGCACTG	CAAGCAGAAGACGGCATACGAGATCAGTGCTTGTCTCGTGGGCTCGGAGATGTGTATAAGAGACAGAAGCAGTGGTATCAACGC*A*G	CAAGCAGAAGACGGCATACGAGATCAGTGCTTGTCTCGTGGGCTC*G*G	GTTGACCT	GTTGACCT	AGGTCAAC	AATGATACGGCGACCACCGAGATCTACACGTTGACCTTCGTCGGCAGCG*T*C
SmartSeq5NexteraUDI_25	GATCAAGG	CCTTGATC	CAAGCAGAAGACGGCATACGAGATGATCAAGGGTCTCGTGGGCTCGGAGATGTGTATAAGAGACAGAAGCAGTGGTATCAACGC*A*G	CAAGCAGAAGACGGCATACGAGATGATCAAGGGTCTCGTGGGCTC*G*G	ACTCCATC	ACTCCATC	GATGGAGT	AATGATACGGCGACCACCGAGATCTACACACTCCATCTCGTCGGCAGCG*T*C
SmartSeq5NexteraUDI_26	TCTTCGAC	GTCGAAGA	CAAGCAGAAGACGGCATACGAGATTCTTCGACGTCTCGTGGGCTCGGAGATGTGTATAAGAGACAGAAGCAGTGGTATCAACGC*A*G	CAAGCAGAAGACGGCATACGAGATTCTTCGACGTCTCGTGGGCTC*G*G	CAATGTGG	CAATGTGG	CCACATTG	AATGATACGGCGACCACCGAGATCTACACCAATGTGGTCGTCGGCAGCG*T*C
SmartSeq5NexteraUDI_27	ATCGTGGT	ACCACGAT	CAAGCAGAAGACGGCATACGAGATATCGTGGTGTCTCGTGGGCTCGGAGATGTGTATAAGAGACAGAAGCAGTGGTATCAACGC*A*G	CAAGCAGAAGACGGCATACGAGATATCGTGGTGTCTCGTGGGCTC*G*G	TTGCAGAC	TTGCAGAC	GTCTGCAA	AATGATACGGCGACCACCGAGATCTACACTTGCAGACTCGTCGGCAGCG*T*C
SmartSeq5NexteraUDI_28	CGGTAATC	GATTACCG	CAAGCAGAAGACGGCATACGAGATCGGTAATCGTCTCGTGGGCTCGGAGATGTGTATAAGAGACAGAAGCAGTGGTATCAACGC*A*G	CAAGCAGAAGACGGCATACGAGATCGGTAATCGTCTCGTGGGCTC*G*G	CAGTCCAA	CAGTCCAA	TTGGACTG	AATGATACGGCGACCACCGAGATCTACACCAGTCCAATCGTCGGCAGCG*T*C
SmartSeq5NexteraUDI_29	AGTTGTGC	GCACAACT	CAAGCAGAAGACGGCATACGAGATAGTTGTGCGTCTCGTGGGCTCGGAGATGTGTATAAGAGACAGAAGCAGTGGTATCAACGC*A*G	CAAGCAGAAGACGGCATACGAGATAGTTGTGCGTCTCGTGGGCTC*G*G	ACGTTCAG	ACGTTCAG	CTGAACGT	AATGATACGGCGACCACCGAGATCTACACACGTTCAGTCGTCGGCAGCG*T*C
SmartSeq5NexteraUDI_30	AATGACGC	GCGTCATT	CAAGCAGAAGACGGCATACGAGATAATGACGCGTCTCGTGGGCTCGGAGATGTGTATAAGAGACAGAAGCAGTGGTATCAACGC*A*G	CAAGCAGAAGACGGCATACGAGATAATGACGCGTCTCGTGGGCTC*G*G	AACGTCTG	AACGTCTG	CAGACGTT	AATGATACGGCGACCACCGAGATCTACACAACGTCTGTCGTCGGCAGCG*T*C
SmartSeq5NexteraUDI_31	TACCGGAT	ATCCGGTA	CAAGCAGAAGACGGCATACGAGATTACCGGATGTCTCGTGGGCTCGGAGATGTGTATAAGAGACAGAAGCAGTGGTATCAACGC*A*G	CAAGCAGAAGACGGCATACGAGATTACCGGATGTCTCGTGGGCTC*G*G	TATCGGTC	TATCGGTC	GACCGATA	AATGATACGGCGACCACCGAGATCTACACTATCGGTCTCGTCGGCAGCG*T*C
SmartSeq5NexteraUDI_32	TTGCAACG	CGTTGCAA	CAAGCAGAAGACGGCATACGAGATTTGCAACGGTCTCGTGGGCTCGGAGATGTGTATAAGAGACAGAAGCAGTGGTATCAACGC*A*G	CAAGCAGAAGACGGCATACGAGATTTGCAACGGTCTCGTGGGCTC*G*G	CGCTCTAT	CGCTCTAT	ATAGAGCG	AATGATACGGCGACCACCGAGATCTACACCGCTCTATTCGTCGGCAGCG*T*C
SmartSeq5NexteraUDI_33	CACTTCAC	GTGAAGTG	CAAGCAGAAGACGGCATACGAGATCACTTCACGTCTCGTGGGCTCGGAGATGTGTATAAGAGACAGAAGCAGTGGTATCAACGC*A*G	CAAGCAGAAGACGGCATACGAGATCACTTCACGTCTCGTGGGCTC*G*G	GATTGCTC	GATTGCTC	GAGCAATC	AATGATACGGCGACCACCGAGATCTACACGATTGCTCTCGTCGGCAGCG*T*C
SmartSeq5NexteraUDI_34	TAGCCATG	CATGGCTA	CAAGCAGAAGACGGCATACGAGATTAGCCATGGTCTCGTGGGCTCGGAGATGTGTATAAGAGACAGAAGCAGTGGTATCAACGC*A*G	CAAGCAGAAGACGGCATACGAGATTAGCCATGGTCTCGTGGGCTC*G*G	GATGTGTG	GATGTGTG	CACACATC	AATGATACGGCGACCACCGAGATCTACACGATGTGTGTCGTCGGCAGCG*T*C
SmartSeq5NexteraUDI_35	ACAGGCAT	ATGCCTGT	CAAGCAGAAGACGGCATACGAGATACAGGCATGTCTCGTGGGCTCGGAGATGTGTATAAGAGACAGAAGCAGTGGTATCAACGC*A*G	CAAGCAGAAGACGGCATACGAGATACAGGCATGTCTCGTGGGCTC*G*G	CGCAATCT	CGCAATCT	AGATTGCG	AATGATACGGCGACCACCGAGATCTACACCGCAATCTTCGTCGGCAGCG*T*C
SmartSeq5NexteraUDI_36	AGGTGTTG	CAACACCT	CAAGCAGAAGACGGCATACGAGATAGGTGTTGGTCTCGTGGGCTCGGAGATGTGTATAAGAGACAGAAGCAGTGGTATCAACGC*A*G	CAAGCAGAAGACGGCATACGAGATAGGTGTTGGTCTCGTGGGCTC*G*G	TGGTAGCT	TGGTAGCT	AGCTACCA	AATGATACGGCGACCACCGAGATCTACACTGGTAGCTTCGTCGGCAGCG*T*C
SmartSeq5NexteraUDI_37	CAGTCACA	TGTGACTG	CAAGCAGAAGACGGCATACGAGATCAGTCACAGTCTCGTGGGCTCGGAGATGTGTATAAGAGACAGAAGCAGTGGTATCAACGC*A*G	CAAGCAGAAGACGGCATACGAGATCAGTCACAGTCTCGTGGGCTC*G*G	GATAGGCT	GATAGGCT	AGCCTATC	AATGATACGGCGACCACCGAGATCTACACGATAGGCTTCGTCGGCAGCG*T*C
SmartSeq5NexteraUDI_38	TCGATGAC	GTCATCGA	CAAGCAGAAGACGGCATACGAGATTCGATGACGTCTCGTGGGCTCGGAGATGTGTATAAGAGACAGAAGCAGTGGTATCAACGC*A*G	CAAGCAGAAGACGGCATACGAGATTCGATGACGTCTCGTGGGCTC*G*G	AGTGGATC	AGTGGATC	GATCCACT	AATGATACGGCGACCACCGAGATCTACACAGTGGATCTCGTCGGCAGCG*T*C
SmartSeq5NexteraUDI_39	GAAGTGCT	AGCACTTC	CAAGCAGAAGACGGCATACGAGATGAAGTGCTGTCTCGTGGGCTCGGAGATGTGTATAAGAGACAGAAGCAGTGGTATCAACGC*A*G	CAAGCAGAAGACGGCATACGAGATGAAGTGCTGTCTCGTGGGCTC*G*G	TTGGACGT	TTGGACGT	ACGTCCAA	AATGATACGGCGACCACCGAGATCTACACTTGGACGTTCGTCGGCAGCG*T*C
SmartSeq5NexteraUDI_40	CTTCCTTC	GAAGGAAG	CAAGCAGAAGACGGCATACGAGATCTTCCTTCGTCTCGTGGGCTCGGAGATGTGTATAAGAGACAGAAGCAGTGGTATCAACGC*A*G	CAAGCAGAAGACGGCATACGAGATCTTCCTTCGTCTCGTGGGCTC*G*G	ATGACGTC	ATGACGTC	GACGTCAT	AATGATACGGCGACCACCGAGATCTACACATGACGTCTCGTCGGCAGCG*T*C
SmartSeq5NexteraUDI_41	CGAACAAC	GTTGTTCG	CAAGCAGAAGACGGCATACGAGATCGAACAACGTCTCGTGGGCTCGGAGATGTGTATAAGAGACAGAAGCAGTGGTATCAACGC*A*G	CAAGCAGAAGACGGCATACGAGATCGAACAACGTCTCGTGGGCTC*G*G	GAAGTTGG	GAAGTTGG	CCAACTTC	AATGATACGGCGACCACCGAGATCTACACGAAGTTGGTCGTCGGCAGCG*T*C
SmartSeq5NexteraUDI_42	AACAACCG	CGGTTGTT	CAAGCAGAAGACGGCATACGAGATAACAACCGGTCTCGTGGGCTCGGAGATGTGTATAAGAGACAGAAGCAGTGGTATCAACGC*A*G	CAAGCAGAAGACGGCATACGAGATAACAACCGGTCTCGTGGGCTC*G*G	CATACCAC	CATACCAC	GTGGTATG	AATGATACGGCGACCACCGAGATCTACACCATACCACTCGTCGGCAGCG*T*C
SmartSeq5NexteraUDI_43	ACCTCAGT	ACTGAGGT	CAAGCAGAAGACGGCATACGAGATACCTCAGTGTCTCGTGGGCTCGGAGATGTGTATAAGAGACAGAAGCAGTGGTATCAACGC*A*G	CAAGCAGAAGACGGCATACGAGATACCTCAGTGTCTCGTGGGCTC*G*G	CTGTTGAC	CTGTTGAC	GTCAACAG	AATGATACGGCGACCACCGAGATCTACACCTGTTGACTCGTCGGCAGCG*T*C
SmartSeq5NexteraUDI_44	CGTCTTCA	TGAAGACG	CAAGCAGAAGACGGCATACGAGATCGTCTTCAGTCTCGTGGGCTCGGAGATGTGTATAAGAGACAGAAGCAGTGGTATCAACGC*A*G	CAAGCAGAAGACGGCATACGAGATCGTCTTCAGTCTCGTGGGCTC*G*G	TGGCATGT	TGGCATGT	ACATGCCA	AATGATACGGCGACCACCGAGATCTACACTGGCATGTTCGTCGGCAGCG*T*C
SmartSeq5NexteraUDI_45	TGCGTAAC	GTTACGCA	CAAGCAGAAGACGGCATACGAGATTGCGTAACGTCTCGTGGGCTCGGAGATGTGTATAAGAGACAGAAGCAGTGGTATCAACGC*A*G	CAAGCAGAAGACGGCATACGAGATTGCGTAACGTCTCGTGGGCTC*G*G	ATCGCCAT	ATCGCCAT	ATGGCGAT	AATGATACGGCGACCACCGAGATCTACACATCGCCATTCGTCGGCAGCG*T*C
SmartSeq5NexteraUDI_46	AACACGCT	AGCGTGTT	CAAGCAGAAGACGGCATACGAGATAACACGCTGTCTCGTGGGCTCGGAGATGTGTATAAGAGACAGAAGCAGTGGTATCAACGC*A*G	CAAGCAGAAGACGGCATACGAGATAACACGCTGTCTCGTGGGCTC*G*G	TTGCGAAG	TTGCGAAG	CTTCGCAA	AATGATACGGCGACCACCGAGATCTACACTTGCGAAGTCGTCGGCAGCG*T*C
SmartSeq5NexteraUDI_47	ACTCGATC	GATCGAGT	CAAGCAGAAGACGGCATACGAGATACTCGATCGTCTCGTGGGCTCGGAGATGTGTATAAGAGACAGAAGCAGTGGTATCAACGC*A*G	CAAGCAGAAGACGGCATACGAGATACTCGATCGTCTCGTGGGCTC*G*G	AGTTCGTC	AGTTCGTC	GACGAACT	AATGATACGGCGACCACCGAGATCTACACAGTTCGTCTCGTCGGCAGCG*T*C
SmartSeq5NexteraUDI_48	TGAGCTGT	ACAGCTCA	CAAGCAGAAGACGGCATACGAGATTGAGCTGTGTCTCGTGGGCTCGGAGATGTGTATAAGAGACAGAAGCAGTGGTATCAACGC*A*G	CAAGCAGAAGACGGCATACGAGATTGAGCTGTGTCTCGTGGGCTC*G*G	GAGCAGTA	GAGCAGTA	TACTGCTC	AATGATACGGCGACCACCGAGATCTACACGAGCAGTATCGTCGGCAGCG*T*C
SmartSeq5NexteraUDI_49	TACTGCTC	GAGCAGTA	CAAGCAGAAGACGGCATACGAGATTACTGCTCGTCTCGTGGGCTCGGAGATGTGTATAAGAGACAGAAGCAGTGGTATCAACGC*A*G	CAAGCAGAAGACGGCATACGAGATTACTGCTCGTCTCGTGGGCTC*G*G	ACAGCTCA	ACAGCTCA	TGAGCTGT	AATGATACGGCGACCACCGAGATCTACACACAGCTCATCGTCGGCAGCG*T*C
SmartSeq5NexteraUDI_50	GACGAACT	AGTTCGTC	CAAGCAGAAGACGGCATACGAGATGACGAACTGTCTCGTGGGCTCGGAGATGTGTATAAGAGACAGAAGCAGTGGTATCAACGC*A*G	CAAGCAGAAGACGGCATACGAGATGACGAACTGTCTCGTGGGCTC*G*G	GATCGAGT	GATCGAGT	ACTCGATC	AATGATACGGCGACCACCGAGATCTACACGATCGAGTTCGTCGGCAGCG*T*C
SmartSeq5NexteraUDI_51	CTTCGCAA	TTGCGAAG	CAAGCAGAAGACGGCATACGAGATCTTCGCAAGTCTCGTGGGCTCGGAGATGTGTATAAGAGACAGAAGCAGTGGTATCAACGC*A*G	CAAGCAGAAGACGGCATACGAGATCTTCGCAAGTCTCGTGGGCTC*G*G	AGCGTGTT	AGCGTGTT	AACACGCT	AATGATACGGCGACCACCGAGATCTACACAGCGTGTTTCGTCGGCAGCG*T*C
SmartSeq5NexteraUDI_52	ATGGCGAT	ATCGCCAT	CAAGCAGAAGACGGCATACGAGATATGGCGATGTCTCGTGGGCTCGGAGATGTGTATAAGAGACAGAAGCAGTGGTATCAACGC*A*G	CAAGCAGAAGACGGCATACGAGATATGGCGATGTCTCGTGGGCTC*G*G	GTTACGCA	GTTACGCA	TGCGTAAC	AATGATACGGCGACCACCGAGATCTACACGTTACGCATCGTCGGCAGCG*T*C
SmartSeq5NexteraUDI_53	ACATGCCA	TGGCATGT	CAAGCAGAAGACGGCATACGAGATACATGCCAGTCTCGTGGGCTCGGAGATGTGTATAAGAGACAGAAGCAGTGGTATCAACGC*A*G	CAAGCAGAAGACGGCATACGAGATACATGCCAGTCTCGTGGGCTC*G*G	TGAAGACG	TGAAGACG	CGTCTTCA	AATGATACGGCGACCACCGAGATCTACACTGAAGACGTCGTCGGCAGCG*T*C
SmartSeq5NexteraUDI_54	GTCAACAG	CTGTTGAC	CAAGCAGAAGACGGCATACGAGATGTCAACAGGTCTCGTGGGCTCGGAGATGTGTATAAGAGACAGAAGCAGTGGTATCAACGC*A*G	CAAGCAGAAGACGGCATACGAGATGTCAACAGGTCTCGTGGGCTC*G*G	ACTGAGGT	ACTGAGGT	ACCTCAGT	AATGATACGGCGACCACCGAGATCTACACACTGAGGTTCGTCGGCAGCG*T*C
SmartSeq5NexteraUDI_55	GTGGTATG	CATACCAC	CAAGCAGAAGACGGCATACGAGATGTGGTATGGTCTCGTGGGCTCGGAGATGTGTATAAGAGACAGAAGCAGTGGTATCAACGC*A*G	CAAGCAGAAGACGGCATACGAGATGTGGTATGGTCTCGTGGGCTC*G*G	CGGTTGTT	CGGTTGTT	AACAACCG	AATGATACGGCGACCACCGAGATCTACACCGGTTGTTTCGTCGGCAGCG*T*C
SmartSeq5NexteraUDI_56	CCAACTTC	GAAGTTGG	CAAGCAGAAGACGGCATACGAGATCCAACTTCGTCTCGTGGGCTCGGAGATGTGTATAAGAGACAGAAGCAGTGGTATCAACGC*A*G	CAAGCAGAAGACGGCATACGAGATCCAACTTCGTCTCGTGGGCTC*G*G	GTTGTTCG	GTTGTTCG	CGAACAAC	AATGATACGGCGACCACCGAGATCTACACGTTGTTCGTCGTCGGCAGCG*T*C
SmartSeq5NexteraUDI_57	GACGTCAT	ATGACGTC	CAAGCAGAAGACGGCATACGAGATGACGTCATGTCTCGTGGGCTCGGAGATGTGTATAAGAGACAGAAGCAGTGGTATCAACGC*A*G	CAAGCAGAAGACGGCATACGAGATGACGTCATGTCTCGTGGGCTC*G*G	GAAGGAAG	GAAGGAAG	CTTCCTTC	AATGATACGGCGACCACCGAGATCTACACGAAGGAAGTCGTCGGCAGCG*T*C
SmartSeq5NexteraUDI_58	ACGTCCAA	TTGGACGT	CAAGCAGAAGACGGCATACGAGATACGTCCAAGTCTCGTGGGCTCGGAGATGTGTATAAGAGACAGAAGCAGTGGTATCAACGC*A*G	CAAGCAGAAGACGGCATACGAGATACGTCCAAGTCTCGTGGGCTC*G*G	AGCACTTC	AGCACTTC	GAAGTGCT	AATGATACGGCGACCACCGAGATCTACACAGCACTTCTCGTCGGCAGCG*T*C
SmartSeq5NexteraUDI_59	GATCCACT	AGTGGATC	CAAGCAGAAGACGGCATACGAGATGATCCACTGTCTCGTGGGCTCGGAGATGTGTATAAGAGACAGAAGCAGTGGTATCAACGC*A*G	CAAGCAGAAGACGGCATACGAGATGATCCACTGTCTCGTGGGCTC*G*G	GTCATCGA	GTCATCGA	TCGATGAC	AATGATACGGCGACCACCGAGATCTACACGTCATCGATCGTCGGCAGCG*T*C
SmartSeq5NexteraUDI_60	AGCCTATC	GATAGGCT	CAAGCAGAAGACGGCATACGAGATAGCCTATCGTCTCGTGGGCTCGGAGATGTGTATAAGAGACAGAAGCAGTGGTATCAACGC*A*G	CAAGCAGAAGACGGCATACGAGATAGCCTATCGTCTCGTGGGCTC*G*G	TGTGACTG	TGTGACTG	CAGTCACA	AATGATACGGCGACCACCGAGATCTACACTGTGACTGTCGTCGGCAGCG*T*C
SmartSeq5NexteraUDI_61	AGCTACCA	TGGTAGCT	CAAGCAGAAGACGGCATACGAGATAGCTACCAGTCTCGTGGGCTCGGAGATGTGTATAAGAGACAGAAGCAGTGGTATCAACGC*A*G	CAAGCAGAAGACGGCATACGAGATAGCTACCAGTCTCGTGGGCTC*G*G	CAACACCT	CAACACCT	AGGTGTTG	AATGATACGGCGACCACCGAGATCTACACCAACACCTTCGTCGGCAGCG*T*C
SmartSeq5NexteraUDI_62	AGATTGCG	CGCAATCT	CAAGCAGAAGACGGCATACGAGATAGATTGCGGTCTCGTGGGCTCGGAGATGTGTATAAGAGACAGAAGCAGTGGTATCAACGC*A*G	CAAGCAGAAGACGGCATACGAGATAGATTGCGGTCTCGTGGGCTC*G*G	ATGCCTGT	ATGCCTGT	ACAGGCAT	AATGATACGGCGACCACCGAGATCTACACATGCCTGTTCGTCGGCAGCG*T*C
SmartSeq5NexteraUDI_63	CACACATC	GATGTGTG	CAAGCAGAAGACGGCATACGAGATCACACATCGTCTCGTGGGCTCGGAGATGTGTATAAGAGACAGAAGCAGTGGTATCAACGC*A*G	CAAGCAGAAGACGGCATACGAGATCACACATCGTCTCGTGGGCTC*G*G	CATGGCTA	CATGGCTA	TAGCCATG	AATGATACGGCGACCACCGAGATCTACACCATGGCTATCGTCGGCAGCG*T*C
SmartSeq5NexteraUDI_64	GAGCAATC	GATTGCTC	CAAGCAGAAGACGGCATACGAGATGAGCAATCGTCTCGTGGGCTCGGAGATGTGTATAAGAGACAGAAGCAGTGGTATCAACGC*A*G	CAAGCAGAAGACGGCATACGAGATGAGCAATCGTCTCGTGGGCTC*G*G	GTGAAGTG	GTGAAGTG	CACTTCAC	AATGATACGGCGACCACCGAGATCTACACGTGAAGTGTCGTCGGCAGCG*T*C
SmartSeq5NexteraUDI_65	ATAGAGCG	CGCTCTAT	CAAGCAGAAGACGGCATACGAGATATAGAGCGGTCTCGTGGGCTCGGAGATGTGTATAAGAGACAGAAGCAGTGGTATCAACGC*A*G	CAAGCAGAAGACGGCATACGAGATATAGAGCGGTCTCGTGGGCTC*G*G	CGTTGCAA	CGTTGCAA	TTGCAACG	AATGATACGGCGACCACCGAGATCTACACCGTTGCAATCGTCGGCAGCG*T*C
SmartSeq5NexteraUDI_66	GACCGATA	TATCGGTC	CAAGCAGAAGACGGCATACGAGATGACCGATAGTCTCGTGGGCTCGGAGATGTGTATAAGAGACAGAAGCAGTGGTATCAACGC*A*G	CAAGCAGAAGACGGCATACGAGATGACCGATAGTCTCGTGGGCTC*G*G	ATCCGGTA	ATCCGGTA	TACCGGAT	AATGATACGGCGACCACCGAGATCTACACATCCGGTATCGTCGGCAGCG*T*C
SmartSeq5NexteraUDI_67	CAGACGTT	AACGTCTG	CAAGCAGAAGACGGCATACGAGATCAGACGTTGTCTCGTGGGCTCGGAGATGTGTATAAGAGACAGAAGCAGTGGTATCAACGC*A*G	CAAGCAGAAGACGGCATACGAGATCAGACGTTGTCTCGTGGGCTC*G*G	GCGTCATT	GCGTCATT	AATGACGC	AATGATACGGCGACCACCGAGATCTACACGCGTCATTTCGTCGGCAGCG*T*C
SmartSeq5NexteraUDI_68	CTGAACGT	ACGTTCAG	CAAGCAGAAGACGGCATACGAGATCTGAACGTGTCTCGTGGGCTCGGAGATGTGTATAAGAGACAGAAGCAGTGGTATCAACGC*A*G	CAAGCAGAAGACGGCATACGAGATCTGAACGTGTCTCGTGGGCTC*G*G	GCACAACT	GCACAACT	AGTTGTGC	AATGATACGGCGACCACCGAGATCTACACGCACAACTTCGTCGGCAGCG*T*C
SmartSeq5NexteraUDI_69	TTGGACTG	CAGTCCAA	CAAGCAGAAGACGGCATACGAGATTTGGACTGGTCTCGTGGGCTCGGAGATGTGTATAAGAGACAGAAGCAGTGGTATCAACGC*A*G	CAAGCAGAAGACGGCATACGAGATTTGGACTGGTCTCGTGGGCTC*G*G	GATTACCG	GATTACCG	CGGTAATC	AATGATACGGCGACCACCGAGATCTACACGATTACCGTCGTCGGCAGCG*T*C
SmartSeq5NexteraUDI_70	GTCTGCAA	TTGCAGAC	CAAGCAGAAGACGGCATACGAGATGTCTGCAAGTCTCGTGGGCTCGGAGATGTGTATAAGAGACAGAAGCAGTGGTATCAACGC*A*G	CAAGCAGAAGACGGCATACGAGATGTCTGCAAGTCTCGTGGGCTC*G*G	ACCACGAT	ACCACGAT	ATCGTGGT	AATGATACGGCGACCACCGAGATCTACACACCACGATTCGTCGGCAGCG*T*C
SmartSeq5NexteraUDI_71	CCACATTG	CAATGTGG	CAAGCAGAAGACGGCATACGAGATCCACATTGGTCTCGTGGGCTCGGAGATGTGTATAAGAGACAGAAGCAGTGGTATCAACGC*A*G	CAAGCAGAAGACGGCATACGAGATCCACATTGGTCTCGTGGGCTC*G*G	GTCGAAGA	GTCGAAGA	TCTTCGAC	AATGATACGGCGACCACCGAGATCTACACGTCGAAGATCGTCGGCAGCG*T*C
SmartSeq5NexteraUDI_72	GATGGAGT	ACTCCATC	CAAGCAGAAGACGGCATACGAGATGATGGAGTGTCTCGTGGGCTCGGAGATGTGTATAAGAGACAGAAGCAGTGGTATCAACGC*A*G	CAAGCAGAAGACGGCATACGAGATGATGGAGTGTCTCGTGGGCTC*G*G	CCTTGATC	CCTTGATC	GATCAAGG	AATGATACGGCGACCACCGAGATCTACACCCTTGATCTCGTCGGCAGCG*T*C
SmartSeq5NexteraUDI_73	AGGTCAAC	GTTGACCT	CAAGCAGAAGACGGCATACGAGATAGGTCAACGTCTCGTGGGCTCGGAGATGTGTATAAGAGACAGAAGCAGTGGTATCAACGC*A*G	CAAGCAGAAGACGGCATACGAGATAGGTCAACGTCTCGTGGGCTC*G*G	AAGCACTG	AAGCACTG	CAGTGCTT	AATGATACGGCGACCACCGAGATCTACACAAGCACTGTCGTCGGCAGCG*T*C
SmartSeq5NexteraUDI_74	TACACACG	CGTGTGTA	CAAGCAGAAGACGGCATACGAGATTACACACGGTCTCGTGGGCTCGGAGATGTGTATAAGAGACAGAAGCAGTGGTATCAACGC*A*G	CAAGCAGAAGACGGCATACGAGATTACACACGGTCTCGTGGGCTC*G*G	TTCGTTGG	TTCGTTGG	CCAACGAA	AATGATACGGCGACCACCGAGATCTACACTTCGTTGGTCGTCGGCAGCG*T*C
SmartSeq5NexteraUDI_75	CAAGTCGT	ACGACTTG	CAAGCAGAAGACGGCATACGAGATCAAGTCGTGTCTCGTGGGCTCGGAGATGTGTATAAGAGACAGAAGCAGTGGTATCAACGC*A*G	CAAGCAGAAGACGGCATACGAGATCAAGTCGTGTCTCGTGGGCTC*G*G	TCGCTGTT	TCGCTGTT	AACAGCGA	AATGATACGGCGACCACCGAGATCTACACTCGCTGTTTCGTCGGCAGCG*T*C
SmartSeq5NexteraUDI_76	AGCTAGTG	CACTAGCT	CAAGCAGAAGACGGCATACGAGATAGCTAGTGGTCTCGTGGGCTCGGAGATGTGTATAAGAGACAGAAGCAGTGGTATCAACGC*A*G	CAAGCAGAAGACGGCATACGAGATAGCTAGTGGTCTCGTGGGCTC*G*G	GAATCCGA	GAATCCGA	TCGGATTC	AATGATACGGCGACCACCGAGATCTACACGAATCCGATCGTCGGCAGCG*T*C
SmartSeq5NexteraUDI_77	CTCCTAGT	ACTAGGAG	CAAGCAGAAGACGGCATACGAGATCTCCTAGTGTCTCGTGGGCTCGGAGATGTGTATAAGAGACAGAAGCAGTGGTATCAACGC*A*G	CAAGCAGAAGACGGCATACGAGATCTCCTAGTGTCTCGTGGGCTC*G*G	GTGCCATA	GTGCCATA	TATGGCAC	AATGATACGGCGACCACCGAGATCTACACGTGCCATATCGTCGGCAGCG*T*C
SmartSeq5NexteraUDI_78	ACTCCTAC	GTAGGAGT	CAAGCAGAAGACGGCATACGAGATACTCCTACGTCTCGTGGGCTCGGAGATGTGTATAAGAGACAGAAGCAGTGGTATCAACGC*A*G	CAAGCAGAAGACGGCATACGAGATACTCCTACGTCTCGTGGGCTC*G*G	CTTAGGAC	CTTAGGAC	GTCCTAAG	AATGATACGGCGACCACCGAGATCTACACCTTAGGACTCGTCGGCAGCG*T*C
SmartSeq5NexteraUDI_79	CAATCAGG	CCTGATTG	CAAGCAGAAGACGGCATACGAGATCAATCAGGGTCTCGTGGGCTCGGAGATGTGTATAAGAGACAGAAGCAGTGGTATCAACGC*A*G	CAAGCAGAAGACGGCATACGAGATCAATCAGGGTCTCGTGGGCTC*G*G	AACTGAGC	AACTGAGC	GCTCAGTT	AATGATACGGCGACCACCGAGATCTACACAACTGAGCTCGTCGGCAGCG*T*C
SmartSeq5NexteraUDI_80	TCGTGCAT	ATGCACGA	CAAGCAGAAGACGGCATACGAGATTCGTGCATGTCTCGTGGGCTCGGAGATGTGTATAAGAGACAGAAGCAGTGGTATCAACGC*A*G	CAAGCAGAAGACGGCATACGAGATTCGTGCATGTCTCGTGGGCTC*G*G	GACGATCT	GACGATCT	AGATCGTC	AATGATACGGCGACCACCGAGATCTACACGACGATCTTCGTCGGCAGCG*T*C
SmartSeq5NexteraUDI_81	TAACGTCG	CGACGTTA	CAAGCAGAAGACGGCATACGAGATTAACGTCGGTCTCGTGGGCTCGGAGATGTGTATAAGAGACAGAAGCAGTGGTATCAACGC*A*G	CAAGCAGAAGACGGCATACGAGATTAACGTCGGTCTCGTGGGCTC*G*G	ATCCAGAG	ATCCAGAG	CTCTGGAT	AATGATACGGCGACCACCGAGATCTACACATCCAGAGTCGTCGGCAGCG*T*C
SmartSeq5NexteraUDI_82	AAGGCGTA	TACGCCTT	CAAGCAGAAGACGGCATACGAGATAAGGCGTAGTCTCGTGGGCTCGGAGATGTGTATAAGAGACAGAAGCAGTGGTATCAACGC*A*G	CAAGCAGAAGACGGCATACGAGATAAGGCGTAGTCTCGTGGGCTC*G*G	AGAGTAGC	AGAGTAGC	GCTACTCT	AATGATACGGCGACCACCGAGATCTACACAGAGTAGCTCGTCGGCAGCG*T*C
SmartSeq5NexteraUDI_83	TCTTACGG	CCGTAAGA	CAAGCAGAAGACGGCATACGAGATTCTTACGGGTCTCGTGGGCTCGGAGATGTGTATAAGAGACAGAAGCAGTGGTATCAACGC*A*G	CAAGCAGAAGACGGCATACGAGATTCTTACGGGTCTCGTGGGCTC*G*G	TGGACTCT	TGGACTCT	AGAGTCCA	AATGATACGGCGACCACCGAGATCTACACTGGACTCTTCGTCGGCAGCG*T*C
SmartSeq5NexteraUDI_84	CGTGTGAT	ATCACACG	CAAGCAGAAGACGGCATACGAGATCGTGTGATGTCTCGTGGGCTCGGAGATGTGTATAAGAGACAGAAGCAGTGGTATCAACGC*A*G	CAAGCAGAAGACGGCATACGAGATCGTGTGATGTCTCGTGGGCTC*G*G	TACGCTAC	TACGCTAC	GTAGCGTA	AATGATACGGCGACCACCGAGATCTACACTACGCTACTCGTCGGCAGCG*T*C
SmartSeq5NexteraUDI_85	AACAGGTG	CACCTGTT	CAAGCAGAAGACGGCATACGAGATAACAGGTGGTCTCGTGGGCTCGGAGATGTGTATAAGAGACAGAAGCAGTGGTATCAACGC*A*G	CAAGCAGAAGACGGCATACGAGATAACAGGTGGTCTCGTGGGCTC*G*G	GCTATCCT	GCTATCCT	AGGATAGC	AATGATACGGCGACCACCGAGATCTACACGCTATCCTTCGTCGGCAGCG*T*C
SmartSeq5NexteraUDI_86	AGTCGAAG	CTTCGACT	CAAGCAGAAGACGGCATACGAGATAGTCGAAGGTCTCGTGGGCTCGGAGATGTGTATAAGAGACAGAAGCAGTGGTATCAACGC*A*G	CAAGCAGAAGACGGCATACGAGATAGTCGAAGGTCTCGTGGGCTC*G*G	GCAAGATC	GCAAGATC	GATCTTGC	AATGATACGGCGACCACCGAGATCTACACGCAAGATCTCGTCGGCAGCG*T*C
SmartSeq5NexteraUDI_87	TGGAAGCA	TGCTTCCA	CAAGCAGAAGACGGCATACGAGATTGGAAGCAGTCTCGTGGGCTCGGAGATGTGTATAAGAGACAGAAGCAGTGGTATCAACGC*A*G	CAAGCAGAAGACGGCATACGAGATTGGAAGCAGTCTCGTGGGCTC*G*G	ATCGATCG	ATCGATCG	CGATCGAT	AATGATACGGCGACCACCGAGATCTACACATCGATCGTCGTCGGCAGCG*T*C
SmartSeq5NexteraUDI_88	CTCGTTCT	AGAACGAG	CAAGCAGAAGACGGCATACGAGATCTCGTTCTGTCTCGTGGGCTCGGAGATGTGTATAAGAGACAGAAGCAGTGGTATCAACGC*A*G	CAAGCAGAAGACGGCATACGAGATCTCGTTCTGTCTCGTGGGCTC*G*G	CGGCTAAT	CGGCTAAT	ATTAGCCG	AATGATACGGCGACCACCGAGATCTACACCGGCTAATTCGTCGGCAGCG*T*C
SmartSeq5NexteraUDI_89	ACGAGAAC	GTTCTCGT	CAAGCAGAAGACGGCATACGAGATACGAGAACGTCTCGTGGGCTCGGAGATGTGTATAAGAGACAGAAGCAGTGGTATCAACGC*A*G	CAAGCAGAAGACGGCATACGAGATACGAGAACGTCTCGTGGGCTC*G*G	ACGGAACA	ACGGAACA	TGTTCCGT	AATGATACGGCGACCACCGAGATCTACACACGGAACATCGTCGGCAGCG*T*C
SmartSeq5NexteraUDI_90	AAGCCTGA	TCAGGCTT	CAAGCAGAAGACGGCATACGAGATAAGCCTGAGTCTCGTGGGCTCGGAGATGTGTATAAGAGACAGAAGCAGTGGTATCAACGC*A*G	CAAGCAGAAGACGGCATACGAGATAAGCCTGAGTCTCGTGGGCTC*G*G	CGCATGAT	CGCATGAT	ATCATGCG	AATGATACGGCGACCACCGAGATCTACACCGCATGATTCGTCGGCAGCG*T*C
SmartSeq5NexteraUDI_91	CTACAAGG	CCTTGTAG	CAAGCAGAAGACGGCATACGAGATCTACAAGGGTCTCGTGGGCTCGGAGATGTGTATAAGAGACAGAAGCAGTGGTATCAACGC*A*G	CAAGCAGAAGACGGCATACGAGATCTACAAGGGTCTCGTGGGCTC*G*G	TTCCAAGG	TTCCAAGG	CCTTGGAA	AATGATACGGCGACCACCGAGATCTACACTTCCAAGGTCGTCGGCAGCG*T*C
SmartSeq5NexteraUDI_92	CGATGTTC	GAACATCG	CAAGCAGAAGACGGCATACGAGATCGATGTTCGTCTCGTGGGCTCGGAGATGTGTATAAGAGACAGAAGCAGTGGTATCAACGC*A*G	CAAGCAGAAGACGGCATACGAGATCGATGTTCGTCTCGTGGGCTC*G*G	CTTGTCGA	CTTGTCGA	TCGACAAG	AATGATACGGCGACCACCGAGATCTACACCTTGTCGATCGTCGGCAGCG*T*C
SmartSeq5NexteraUDI_93	ACCGGTTA	TAACCGGT	CAAGCAGAAGACGGCATACGAGATACCGGTTAGTCTCGTGGGCTCGGAGATGTGTATAAGAGACAGAAGCAGTGGTATCAACGC*A*G	CAAGCAGAAGACGGCATACGAGATACCGGTTAGTCTCGTGGGCTC*G*G	GAGACGAT	GAGACGAT	ATCGTCTC	AATGATACGGCGACCACCGAGATCTACACGAGACGATTCGTCGGCAGCG*T*C
SmartSeq5NexteraUDI_94	GAACGGTT	AACCGTTC	CAAGCAGAAGACGGCATACGAGATGAACGGTTGTCTCGTGGGCTCGGAGATGTGTATAAGAGACAGAAGCAGTGGTATCAACGC*A*G	CAAGCAGAAGACGGCATACGAGATGAACGGTTGTCTCGTGGGCTC*G*G	TGAGCTAG	TGAGCTAG	CTAGCTCA	AATGATACGGCGACCACCGAGATCTACACTGAGCTAGTCGTCGGCAGCG*T*C
SmartSeq5NexteraUDI_95	CTGTACCA	TGGTACAG	CAAGCAGAAGACGGCATACGAGATCTGTACCAGTCTCGTGGGCTCGGAGATGTGTATAAGAGACAGAAGCAGTGGTATCAACGC*A*G	CAAGCAGAAGACGGCATACGAGATCTGTACCAGTCTCGTGGGCTC*G*G	ACTCTCGA	ACTCTCGA	TCGAGAGT	AATGATACGGCGACCACCGAGATCTACACACTCTCGATCGTCGGCAGCG*T*C
SmartSeq5NexteraUDI_96	GCGCATAT	ATATGCGC	CAAGCAGAAGACGGCATACGAGATGCGCATATGTCTCGTGGGCTCGGAGATGTGTATAAGAGACAGAAGCAGTGGTATCAACGC*A*G	CAAGCAGAAGACGGCATACGAGATGCGCATATGTCTCGTGGGCTC*G*G	CTGATCGT	CTGATCGT	ACGATCAG	AATGATACGGCGACCACCGAGATCTACACCTGATCGTTCGTCGGCAGCG*T*C
